# Supplementary material for: Paradoxical SERCA2a Dysregulation Contributes to Atrial Fibrillation in a Model of Diet-Induced Obesity
Source: Int J Mol Sci. 2025 Jun 11;26(12):5603. doi: 10.3390/ijms26125603 (PMC12192961; doi:10.3390/ijms26125603)
Supplement: Supplementary file 1 [file ijms-26-05603-s001.zip]

Archive with 1 entries (1 files):
- ijms-3618162-supplementary.pdf
